# Supplementary material for: Economic issues of Severe Acute Respiratory Infections for influenza in Mexican children attended in a tertiary public hospital
Source: PLoS One. 2022 Sep 9;17(9):e0273923. doi: 10.1371/journal.pone.0273923 (PMC9462801; doi:10.1371/journal.pone.0273923)
Supplement: S1 File — (XLS) [file pone.0273923.s001.xls]

## Sheet: Sheet1
id	years_dx	age_groups	Comorbidities	Cardiovascular disease	Pulmonar disease	Kidney disease	Cancer	Congenital malformation	Perinatal condition	influenza_A	influenza_AH1N1	influenza_AH3N2	influenza_B	influenza_Yamagata	influenza_Victoria	influenza_C	vm	Cthr_U	Ctdc_h	Ctdc_ut	ing_urge	ing_sala	ingreso_utip	ing_urg_sala_utip	ctot_u_usd	ctot_h_usd	ctot_t_usd	Costo_total_usd	Estudios_u_usd	Cthr_U_usd	Ct_total_atb_u_usd	ct_total_med_u_usd	ct_ima_u_usd	ct_cli_u_usd	Estudios_h_usd	Ctdc_h_usd	Ct_total_atb_h_usd	ct_total_med_h_usd	ct_ima_h_usd	ct_cli_h_usd	Estudios_t_usd	Ctdc_ut_usd	Ct_total_atb_t_usd	ct_total_med_t_usd	ct_ima_t_usd	ct_cli_t_usd	ct_total_med_t	ct_med1_t	ct_med2_t
1	8.88493	5 to <10 yo	si	no	no	no	si	no	no	no	no	no	no	no	si	no	no	6148.08	0		si	no	no	no	304.423	0	0	304.423	0	284.239	0.582524	0	0	19.6024	0	0	0	0	0	0	0	0	0	0	0	0	0	0	0
2	8.56986	5 to <10 yo	si	no	no	si	no	no	no	no	no	si	no	no	no	no	no	6148.08	0		si	no	no	no	386.31	0	0	386.31	45.0763	284.239	3.8835	12.8895	0	40.2219	0	0	0	0	0	0	0	0	0	0	0	0	0	0	0
3	8.86301	5 to <10 yo	si	no	no	no	si	no	no	no	no	si	no	no	no	no	no	9905.24	0		si	no	no	no	472.965	0	0	472.965	15.0254	457.94	0	0	0	0	0	0	0	0	0	0	0	0	0	0	0	0	0	0	0
4	3.60274	1 to <5 yo	si	si	si	si	no	si	no	no	no	si	no	no	no	no	no	9222.12	0		si	no	no	no	449.689	0	0	449.689	0	426.358	0	2.29524	11.2344	9.8012	0	0	0	0	0	0	0	0	0	0	0	0	0	0	0
5	9.48219	5 to <10 yo	si	no	no	no	no	no	si	no	no	si	no	no	no	no	no	10759.1	9222		si	si	no	no	868.975	622.543	0	1491.52	314.378	497.417	47.3786	0	0	9.8012	89.5053	426.352	15.534	25.779	0	65.3722	0	0	0	0	0	0	0	0	0
6	10.6712	10+ yo	si	no	no	no	no	no	no	si	no	no	no	no	no	no	no	6148.08	0		si	no	no	no	299.264	0	0	299.264	15.0254	284.239	0	0	0	0	0	0	0	0	0	0	0	0	0	0	0	0	0	0	0
7	13.2137	10+ yo	si	no	si	no	no	no	no	no	no	no	no	no	no	si	no	12296.2	13833	3074	si	si	si	si	1097.63	5388.99	2558.94	9045.56	224.688	568.477	74.896	203.953	0	25.6126	0	639.528	431.401	4318.06	0	0	299.815	142.117	149.792	1801.34	33.7032	132.178	38963	90.936	10106.8
8	7.53151	5 to <10 yo	si	no	no	no	no	no	no	no	no	no	no	si	no	no	no	29890.8	0		si	no	no	no	1645.34	0	0	1645.34	263.43	1381.91	0	0	0	0	0	0	0	0	0	0	0	0	0	0	0	0	0	0	0
9	12.2904	10+ yo	si	no	no	no	no	no	no	no	no	si	no	no	no	no	no	6148.08	0		si	no	no	no	299.264	0	0	299.264	15.0254	284.239	0	0	0	0	0	0	0	0	0	0	0	0	0	0	0	0	0	0	0
10	10.7726	10+ yo	si	no	no	no	no	no	no	no	no	no	no	si	no	no	no	6148.08	0		si	no	no	no	311.492	0	0	311.492	15.0254	284.239	2.42718	0	0	9.8012	0	0	0	0	0	0	0	0	0	0	0	0	0	0	0
11	12.8219	10+ yo	si	no	no	no	si	no	no	no	no	si	no	no	no	no	no	4457.88	4611		si	si	no	no	1309.06	471.616	0	1780.68	0	206.097	90.3967	1001.56	0	11.0032	0	213.176	89.577	168.863	0	0	0	0	0	0	0	0	0	0	0
12	8.27671	5 to <10 yo	si	no	no	no	si	no	no	no	no	si	no	no	no	no	no	12296.2	3074		si	si	no	no	616.257	258.251	0	874.507	0	568.477	0.56172	1.72538	0	45.4924	89.5053	142.117	11.6505	5.17614	0	9.8012	0	0	0	0	0	0	0	0	0
13	4.46301	1 to <5 yo	si	no	no	no	si	no	no	no	no	si	no	no	no	no	no	21902.5	7685		si	si	no	no	1103.05	487.412	0	1590.46	17.2446	1012.6	29.5377	21.9353	11.9279	9.8012	89.5053	355.294	30.0786	12.5344	0	0	0	0	0	0	0	0	0	0	0
14	2.8411	1 to <5 yo	si	no	no	no	no	si	si	no	si	no	no	no	no	no	no	6148.08	0		si	no	no	no	307.216	0	0	307.216	0	284.239	1.94175	0	11.2344	9.8012	0	0	0	0	0	0	0	0	0	0	0	0	0	0	0
15	1.50685	1 to <5 yo	si	no	no	no	no	no	no	no	si	no	no	no	no	no	no	18444.2	0		si	no	no	no	867.741	0	0	867.741	15.0254	852.716	0	0	0	0	0	0	0	0	0	0	0	0	0	0	0	0	0	0	0
16	16.1096	10+ yo	si	no	no	no	no	no	no	si	no	no	no	no	no	no	no	12680.4	0		si	no	no	no	643.288	0	0	643.288	0	586.242	2.12205	0	0	54.9237	0	0	0	0	0	0	0	0	0	0	0	0	0	0	0
17	4.00274	1 to <5 yo	si	no	no	no	no	no	no	no	no	no	si	no	no	no	si	2062.17	3074	7685	si	si	si	si	822.823	812.781	8212.5	9848.1	609.431	95.3383	53.5622	29.4006	11.2344	23.8558	35.9223	142.117	363.93	270.811	0	0	1147.43	355.294	3348.86	2996.09	44.9376	319.88	64805.4	916.47	411.48
18	8.50959	5 to <10 yo	si	no	no	no	no	no	no	no	no	no	no	si	no	no	no	12159.5	0		si	no	no	no	7243.42	0	0	7243.42	86.8701	562.161	9.06149	6564.29	11.2344	9.8012	0	0	0	0	0	0	0	0	0	0	0	0	0	0	0
19	5.11507	5 to <10 yo	si	no	si	no	no	no	no	no	no	si	no	no	no	no	no	6148.08	0		si	no	no	no	320.161	0	0	320.161	35.9223	284.239	0	0	0	0	0	0	0	0	0	0	0	0	0	0	0	0	0	0	0
20	1.83014	1 to <5 yo	si	no	no	no	no	no	no	no	no	no	si	no	no	no	no	7685.1	0		si	no	no	no	3355.04	0	0	3355.04	47.8964	355.298	0	2930.81	11.2344	9.8012	0	0	0	0	0	0	0	0	0	0	0	0	0	0	0
21	0	<1 yo	si	no	no	no	no	no	si	no	no	no	no	no	no	si	no	18444.2	0		si	no	no	no	867.741	0	0	867.741	15.0254	852.716	0	0	0	0	0	0	0	0	0	0	0	0	0	0	0	0	0	0	0
22	15.3534	10+ yo	si	no	no	si	no	no	no	no	no	si	no	no	no	no	no	19895.9	3074		si	si	no	no	2420.83	1043.98	0	3464.81	0	919.828	604.899	818.064	23.1623	54.8775	89.5053	142.117	395.747	416.607	0	0	0	0	0	0	0	0	0	0	0
23	1.4	1 to <5 yo	si	no	no	no	si	no	no	no	no	si	no	no	no	no	no	6148.08	4611		si	si	no	no	2080.74	373.168	0	2453.9	0	284.239	12.7836	1773.91	0	9.8012	89.5053	213.176	50.5742	10.111	0	9.8012	0	0	0	0	0	0	0	0	0
24	14.737	10+ yo	si	no	no	si	no	no	no	no	no	no	no	si	no	no	si	47135.3	0		si	no	no	no	13577.3	0	0	13577.3	861.581	2179.16	14.5631	10117.7	23.1623	381.184	0	0	0	0	0	0	0	0	0	0	0	0	0	0	0
25	1.92329	1 to <5 yo	si	si	no	si	no	si	si	no	no	no	si	no	no	no	no	23776.8	9222		si	si	no	no	8187.86	529.743	0	8717.61	11.9741	1099.25	2.72122	6999.16	11.9279	62.8294	89.5053	426.352	5.09015	2.04577	0	6.74988	0	0	0	0	0	0	0	0	0
26	2.53973	1 to <5 yo	si	si	si	si	no	si	no	si	no	no	no	no	no	no	no	47156.6	0		si	no	no	no	6883.47	0	0	6883.47	346.648	2180.15	9.5423	4075.01	0	272.122	0	0	0	0	0	0	0	0	0	0	0	0	0	0	0
27	5.73425	5 to <10 yo	si	no	no	no	no	no	no	no	no	no	no	si	no	no	no	12338.9	0		si	no	no	no	585.476	0	0	585.476	15.0254	570.451	0	0	0	0	0	0	0	0	0	0	0	0	0	0	0	0	0	0	0
28	6.3726	5 to <10 yo	si	no	no	si	no	si	no	no	no	si	no	no	no	no	no	0	16907		no	si	no	no	0	7298.93	0	7298.93	0	0	0	0	0	0	0	781.646	212.621	6225.7	0	78.9644	0	0	0	0	0	0	0	0	0
29	6.36986	5 to <10 yo	si	no	no	no	no	no	no	no	no	si	no	no	no	no	no	0	7685		no	si	no	no	0	603.969	0	603.969	0	0	0	0	0	0	0	355.294	47.767	111.125	0	89.7827	0	0	0	0	0	0	0	0	0
30	0.893151	<1 yo	si	no	no	no	no	si	no	no	si	no	no	no	no	no	no	6148.08	0		si	no	no	no	514.647	0	0	514.647	0	284.239	0	230.409	0	0	0	0	0	0	0	0	0	0	0	0	0	0	0	0	0
31	15.8521	10+ yo	si	no	no	no	no	no	no	no	no	no	si	no	no	no	si	6148.08	27666	12296	si	si	si	si	1250.72	3140.52	4249.39	8640.63	614.471	284.239	77.8641	160.419	23.1623	90.5687	382.154	1279.06	859.917	251.382	0	368.007	1041.05	568.47	1558.84	1069.79	11.2344	0	23139.6	230.4	1344.8
32	1.25205	1 to <5 yo	si	no	no	no	no	no	no	no	no	no	no	no	si	no	si	48539.9	0		si	no	no	no	2702.03	0	0	2702.03	457.929	2244.1	0	0	0	0	0	0	0	0	0	0	0	0	0	0	0	0	0	0	0
33	2.4274	1 to <5 yo	si	no	no	no	no	no	no	no	no	si	no	no	no	no	no	5870.56	0		si	no	no	no	6931.12	0	0	6931.12	59.8706	271.408	1.94175	6588.1	0	9.8012	0	0	0	0	0	0	0	0	0	0	0	0	0	0	0
34	9.5863	5 to <10 yo	si	no	no	no	no	si	no	no	si	no	no	no	no	no	no	18444.2	0		si	no	no	no	922.804	0	0	922.804	0	852.716	11.6505	0	11.2344	47.203	0	0	0	0	0	0	0	0	0	0	0	0	0	0	0
35	2.20274	1 to <5 yo	si	no	no	no	no	no	no	no	si	no	no	no	no	no	no	0	12296		si	si	no	no	9.8012	1238.74	0	1248.54	0	0	0	0	0	9.8012	89.5053	568.47	18.4466	543.088	0	19.2325	0	0	0	0	0	0	0	0	0
36	3.19452	1 to <5 yo	si	si	si	no	no	si	no	no	no	si	no	no	no	no	no	22030.6	0		si	no	no	no	1054.44	0	0	1054.44	35.9223	1018.52	0	0	0	0	0	0	0	0	0	0	0	0	0	0	0	0	0	0	0
37	5.31781	5 to <10 yo	si	no	no	no	no	no	no	si	no	no	no	no	no	no	no	12043	3074		si	si	no	no	1044.16	153.117	0	1197.28	0	556.775	0	70.1859	304.207	112.991	0	142.117	0	1.19834	0	9.8012	0	0	0	0	0	0	0	0	0
38	1.07671	1 to <5 yo	si	si	si	no	no	si	no	no	no	no	no	no	si	no	no	24592.3	0		si	no	no	no	2977.07	0	0	2977.07	0	1136.95	0	1794.21	0	45.9085	0	0	0	0	0	0	0	0	0	0	0	0	0	0	0
39	2.68219	1 to <5 yo	si	no	no	no	si	no	no	no	si	no	no	no	no	no	no	3842.55	7685		si	si	no	no	2873.19	3196.87	0	6070.07	0	177.649	15.9593	2668.58	0	11.0032	89.5053	355.294	65.3814	2676.89	0	9.8012	0	0	0	0	0	0	0	0	0
40	0.926027	<1 yo	si	si	no	no	no	no	no	no	si	no	no	no	no	no	no	18444.2	0		si	no	no	no	887.205	0	0	887.205	34.4891	852.716	0	0	0	0	0	0	0	0	0	0	0	0	0	0	0	0	0	0	0
41	5.06849	5 to <10 yo	si	no	no	no	si	no	no	no	no	si	no	no	no	no	no	6148.08	12296		si	si	no	no	492.593	5982.07	0	6474.66	60.1017	284.239	29.8058	63.8927	0	54.5539	89.5053	568.47	129.066	5093.22	0	101.803	0	0	0	0	0	0	0	0	0
42	5.63288	5 to <10 yo	si	no	no	no	no	no	no	no	no	no	no	no	no	si	no	73777	0		si	no	no	no	3848.5	0	0	3848.5	437.633	3410.86	0	0	0	0	0	0	0	0	0	0	0	0	0	0	0	0	0	0	0
43	5.56986	5 to <10 yo	si	si	si	no	no	no	no	no	si	no	no	no	no	no	no	3663.23	0		si	no	no	no	2502.18	0	0	2502.18	0	169.359	0	2314.38	0	18.4466	0	0	0	0	0	0	0	0	0	0	0	0	0	0	0
44	17.0932	10+ yo	si	no	no	no	si	no	no	no	no	no	no	no	no	si	no	6148.08	10759		si	si	no	no	9952.83	1011.75	0	10964.6	15.0254	284.239	1.69764	9578.54	0	73.3241	104.531	497.411	313.226	0	0	96.5788	0	0	0	0	0	0	0	0	0
45	2.28493	1 to <5 yo	si	si	si	no	no	si	si	si	no	no	no	no	no	no	no	23567.6	0		si	no	no	no	1264.71	0	0	1264.71	59.8706	1089.58	6.32455	53.8206	0	55.1086	0	0	0	0	0	0	0	0	0	0	0	0	0	0	0
46	2.30137	1 to <5 yo	si	no	no	no	si	no	no	si	no	no	no	no	no	no	no	12765.8	9222		si	si	no	no	3749.41	2866.58	0	6615.99	75.1271	590.19	33.4041	3031.09	0	19.6024	45.0763	426.352	130.501	2245.05	0	19.6024	0	0	0	0	0	0	0	0	0
47	7.87123	5 to <10 yo	si	no	no	no	si	no	no	no	no	no	no	si	no	no	no	0	6148		si	si	no	no	5442.45	477.092	0	5919.54	30.0509	0	17.3315	5321.74	0	73.3241	89.5053	284.235	61.0125	31.3361	0	11.0032	0	0	0	0	0	0	0	0	0
48	0.786301	<1 yo	si	si	no	no	no	si	no	no	no	no	si	no	no	no	no	17803.8	0		si	no	no	no	976.908	0	0	976.908	0	823.107	2.66297	9.25113	0	141.886	0	0	0	0	0	0	0	0	0	0	0	0	0	0	0
49	4.50137	1 to <5 yo	si	si	no	no	no	no	si	no	no	no	si	no	no	no	no	3586.38	10759		si	si	no	no	749.142	1360.06	0	2109.21	34.4891	165.806	5.54785	447.137	11.2344	84.9283	0	497.411	16.6436	484.889	0	361.119	0	0	0	0	0	0	0	0	0
50	1.75616	1 to <5 yo	si	si	no	no	no	no	no	no	no	no	si	no	no	no	si	36888.5	12296	9222	si	si	si	si	6462.25	2424.92	8677.52	17564.7	631.9	1705.43	95.3814	3735.51	35.0902	258.946	352.936	568.47	882.94	620.569	0	0	755.802	426.352	2985.91	4051.34	46.3246	411.789	87630.5	35.94	199.04
51	3.31233	1 to <5 yo	si	no	no	no	si	no	si	no	si	no	no	no	no	no	no	27845.9	10759		si	si	no	no	9257.2	584.327	0	9841.52	0	1287.37	275.444	7673.57	0	20.8044	0	497.411	77.1151	0	0	9.8012	0	0	0	0	0	0	0	0	0
52	2.13973	1 to <5 yo	si	no	no	no	no	no	no	no	si	no	no	no	no	no	no	6148.08	1537		si	si	no	no	1797.01	180.86	0	1977.87	0	284.239	36.9209	1457.82	0	18.0305	89.5053	71.0587	0	0	0	20.2959	0	0	0	0	0	0	0	0	0
53	3.77534	1 to <5 yo	si	no	no	no	si	no	no	no	si	no	no	no	no	no	si	0	10759	6148	no	si	si	si	0	758.694	25364.5	26123.2	0	0	0	0	0	0	0	497.411	251.482	0	0	9.8012	0	284.235	177.474	24454.3	23.1623	425.289	528947	408.72	862.56
54	4.87123	1 to <5 yo	si	no	no	no	no	no	no	no	no	no	si	no	no	no	no	21731.8	0		si	no	no	no	5801.98	0	0	5801.98	17.2446	1004.7	13.4767	4719.35	0	47.203	0	0	0	0	0	0	0	0	0	0	0	0	0	0	0
55	8.9726	5 to <10 yo	si	no	no	no	si	no	no	si	no	no	no	no	no	no	no	0	6148		si	si	no	no	8259.86	470.095	0	8729.95	15.0254	0	44.822	8098.3	0	101.711	89.5053	284.235	88.5206	7.83403	0	0	0	0	0	0	0	0	0	0	0
56	0.928767	<1 yo	si	si	si	no	no	no	no	si	no	no	no	no	no	no	no	36888.5	0		si	no	no	no	1720.46	0	0	1720.46	15.0254	1705.43	0	0	0	0	0	0	0	0	0	0	0	0	0	0	0	0	0	0	0
57	14.0548	10+ yo	si	no	no	no	si	no	no	si	no	no	no	no	no	no	no	6177.97	13833		si	si	no	no	21685.5	1120.53	0	22806	30.0509	285.62	51.1151	21289.7	0	29.0337	0	639.528	461.359	0.0381415	0	19.6024	0	0	0	0	0	0	0	0	0
58	15.1342	10+ yo	si	no	no	no	no	no	no	no	si	no	no	no	no	no	no	1280.85	6148	1537	si	si	si	si	1008.74	6760.99	832.365	8602.1	15.0254	59.2164	155.661	705.748	11.2344	61.8585	0	284.235	1878.18	4513.51	0	85.067	0	71.0587	31.3685	710.705	0	19.2325	15372.5	14.4	8192
59	2.27123	1 to <5 yo	si	no	no	no	no	no	no	no	si	no	no	no	no	no	si	19357.9	4611		si	si	no	no	5861.08	811.838	0	6672.92	509.847	894.957	277.946	4026.41	11.2344	140.684	0	213.176	106.465	288.452	11.2344	192.51	0	0	0	0	0	0	0	0	0
60	6.4411	5 to <10 yo	si	no	no	no	si	no	no	no	no	no	si	no	no	no	no	14601.7	7685		si	si	no	no	8908.79	670.922	0	9579.71	15.0254	675.067	37.6436	8096.59	0	84.466	0	355.294	73.5742	242.054	0	0	0	0	0	0	0	0	0	0	0
61	14.3151	10+ yo	si	no	no	no	no	no	no	no	no	si	no	no	no	no	no	0	10759	4611	si	si	si	si	4117.83	774.064	6869	11760.9	135.229	0	9.38511	3952.18	11.2344	9.8012	239.76	497.411	25.6588	0	11.2344	0	89.5053	213.176	34.6741	6361.83	11.2344	158.576	137606	133460	4146.4
62	9.8411	5 to <10 yo	si	no	no	si	no	no	no	no	no	no	si	no	no	no	no	30740.4	3074		si	si	no	no	19403.7	5480.07	0	24883.8	353.583	1421.19	13086	4441.31	11.2344	90.3837	89.5053	142.117	5234.4	0	0	14.0546	0	0	0	0	0	0	0	0	0
63	1.66575	1 to <5 yo	si	no	no	no	no	si	no	no	no	si	no	no	no	no	si	8837.87	64554		si	si	no	no	1606.02	10750.8	0	12356.9	1032.45	408.593	0	128.444	11.2344	25.2889	993.759	2984.47	224.537	5062.7	56.172	1429.22	0	0	0	0	0	0	0	0	0
64	3.85205	1 to <5 yo	si	no	no	no	no	si	no	si	si	no	no	no	no	no	no	75353.8	4611		si	si	no	no	10642.1	1660.3	0	12302.4	0	3483.76	598.602	6502.96	23.1623	33.657	0	213.176	37.2816	1340.82	0	69.0245	0	0	0	0	0	0	0	0	0
65	4.00822	1 to <5 yo	si	no	no	no	no	no	no	no	no	si	no	no	no	no	no	24592.3	0		si	no	no	no	27471.5	0	0	27471.5	45.0763	1136.95	1537.68	24690.3	35.7836	25.6126	0	0	0	0	0	0	0	0	0	0	0	0	0	0	0
66	4.60548	1 to <5 yo	no	no	no	no	no	no	no	no	no	si	no	no	no	no	no	6148.08	10759		si	si	no	no	4776.21	522.376	0	5298.58	299.353	284.239	4.99307	4177.82	0	9.8012	0	497.411	24.9653	0	0	0	0	0	0	0	0	0	0	0	0
67	0.0356164	<1 yo	no	no	no	no	no	no	si	no	si	no	no	no	no	no	no	2472.04	9222		si	si	no	no	283.659	1088.02	0	1371.68	62.3209	114.288	0	35.1599	11.2344	60.6565	480.166	426.352	11.4489	80.5028	0	89.5516	0	0	0	0	0	0	0	0	0
68	0.438356	<1 yo	si	si	no	no	no	no	no	no	si	no	no	no	no	no	no	52258.7	0		si	no	no	no	2431.05	0	0	2431.05	15.0254	2416.03	0	0	0	0	0	0	0	0	0	0	0	0	0	0	0	0	0	0	0
69	3.94521	1 to <5 yo	si	no	no	no	no	si	no	no	no	si	no	no	no	no	si	86073.1	9222		si	si	no	no	15200	2680.83	0	17880.8	838.742	3979.34	9146.72	862.55	23.1623	349.468	233.195	426.352	115.09	1906.19	0	0	0	0	0	0	0	0	0	0	0
70	10.9945	10+ yo	si	no	no	si	no	no	si	no	no	no	no	no	si	no	no	18444.2	6148		si	si	no	no	29148.6	360.549	0	29509.2	0	852.716	11.0957	28080.8	22.4688	181.553	0	284.235	36.5086	4.80814	0	34.9977	0	0	0	0	0	0	0	0	0
71	6.72329	5 to <10 yo	si	no	no	no	si	no	no	no	no	si	no	no	no	no	no	6148.08	21518		si	si	no	no	4325.25	17973.7	0	22299	0	284.239	19.4175	4010.59	0	11.0032	123.994	994.822	455.429	16327.3	0	72.1683	0	0	0	0	0	0	0	0	0
72	9.46849	5 to <10 yo	si	no	no	si	no	no	no	no	si	no	no	no	no	no	no	6148.08	0		si	no	no	no	12570.4	0	0	12570.4	0	284.239	1.94175	12180	0	104.3	0	0	0	0	0	0	0	0	0	0	0	0	0	0	0
73	2.36164	1 to <5 yo	si	no	no	no	no	no	si	no	si	no	no	no	no	no	si	165998	19981		si	si	no	no	35480.7	1803.29	0	37284	1222.93	7674.44	4665.02	21585.2	0	333.056	0	923.763	93.1456	786.377	0	0	0	0	0	0	0	0	0	0	0
74	1.8137	1 to <5 yo	si	no	no	no	si	no	no	no	si	no	no	no	no	no	no	24592.3	10759		si	si	no	no	19948.5	4631.25	0	24579.8	0	1136.95	547.824	18201.9	0	61.8585	89.5053	497.411	112.861	3920.47	0	11.0032	0	0	0	0	0	0	0	0	0
75	6.74795	5 to <10 yo	si	no	no	no	si	no	no	no	no	no	si	no	no	no	no	7514.32	6148		si	si	no	no	17244.6	475.969	0	17720.6	0.0462321	347.403	94.1794	16718.9	0	84.0962	0	284.235	108.044	11.5673	0	72.1221	0	0	0	0	0	0	0	0	0
76	6.4274	5 to <10 yo	no	no	no	no	no	no	no	no	no	si	no	no	no	no	no	2348.23	9222		si	si	no	no	160.104	1930	0	2090.1	15.0254	108.563	2.49653	14.37	0	19.6486	0	426.352	220.111	1273.73	0	9.8012	0	0	0	0	0	0	0	0	0
77	3.46575	1 to <5 yo	si	no	no	si	no	no	no	no	no	si	no	no	no	no	no	18444.2	7685		si	si	no	no	8910.25	9695.42	0	18605.7	15.0254	852.716	26.4031	7903.9	0	112.205	89.5053	355.294	57.6375	9051.19	0	141.794	0	0	0	0	0	0	0	0	0
78	3.72055	1 to <5 yo	si	no	no	no	no	no	no	no	no	si	no	no	no	no	no	2433.61	16907		si	si	no	no	814.896	15444.7	0	16259.6	359.223	112.511	321.375	0.751503	11.2344	9.8012	0	781.646	14160.2	436.7	11.2344	54.8775	0	0	0	0	0	0	0	0	0
79	11.6301	10+ yo	si	no	no	no	no	no	no	no	no	si	no	no	no	no	no	15623.4	4611		si	si	no	no	3337.78	4397.11	0	7734.89	15.0254	722.302	0	2530.64	11.2344	58.5761	0	213.176	0	4183.93	0	0	0	0	0	0	0	0	0	0	0
80	8.70685	5 to <10 yo	si	no	no	no	no	si	no	no	no	no	no	si	no	no	no	12296.2	0		si	no	no	no	4289.1	0	0	4289.1	0	568.477	8.73786	3702.08	0	9.8012	0	0	0	0	0	0	0	0	0	0	0	0	0	0	0
81	14.0822	10+ yo	si	no	no	no	si	no	no	no	no	si	no	no	no	no	no	2817.87	4611		si	si	no	no	38387.6	258.423	0	38646	15.0254	130.276	1.74757	38229.6	0	11.0032	0	213.176	13.4489	17.8363	0	13.9621	0	0	0	0	0	0	0	0	0
82	1.43014	1 to <5 yo	si	no	no	no	no	no	no	no	si	no	no	no	no	no	no	23823.8	7685		si	si	no	no	9026.76	7749.66	0	16776.4	439.436	1101.42	8.67268	7353.55	11.2344	112.436	0	355.294	46.5243	7204.61	0	143.227	0	0	0	0	0	0	0	0	0
83	1.49863	1 to <5 yo	si	si	no	no	no	si	no	no	no	no	si	no	no	no	si	24592.3	41499	3074	si	si	si	si	1924	101563	6501.36	109988	428.664	1136.95	22.2839	94.3003	213.454	28.3403	0	1918.59	5771.64	93606.1	223.209	43.0421	0	142.117	5658.81	477.507	44.9376	177.994	10328.5	15.6	5187.6
84	7.21644	5 to <10 yo	si	no	no	no	si	no	no	no	no	no	no	no	si	no	no	6148.08	4611		si	si	no	no	10337.1	13134.5	0	23471.7	0	284.239	68.0906	9952.99	0	31.8077	89.5053	213.176	106.089	12716	0	9.8012	0	0	0	0	0	0	0	0	0
85	1.5726	1 to <5 yo	no	no	no	no	si	no	no	no	no	si	no	no	no	no	no	18444.2	12296		si	si	no	no	17994.5	761.479	0	18756	30.0509	852.716	0.998613	17018.1	0	92.6491	89.5053	568.47	93.7032	0	0	9.8012	0	0	0	0	0	0	0	0	0
86	0.767123	<1 yo	si	si	si	no	no	si	si	no	si	no	no	no	no	no	si	32277.4	10759		si	si	no	no	3970.36	1069.98	0	5040.34	1006.56	1492.25	57.0458	1104.1	11.2344	299.168	0	497.411	277.432	208.546	0	86.5927	0	0	0	0	0	0	0	0	0
87	4.1589	1 to <5 yo	si	no	no	no	si	no	no	no	no	no	no	si	no	no	no	7426.46	6148		si	si	no	no	375.491	23814.8	0	24190.3	0	343.341	8.71012	0	11.2344	12.2053	0	284.235	18.6685	23502.1	0	9.8012	0	0	0	0	0	0	0	0	0
88	10.8795	10+ yo	si	no	no	no	no	no	no	no	no	no	no	si	no	no	no	6148.08	10759		si	si	no	no	46877.5	21686.8	0	68564.2	0	284.239	145.728	46389.2	0	58.2987	89.5053	497.411	20711.9	311.077	0	76.884	0	0	0	0	0	0	0	0	0
89	0.706849	<1 yo	si	si	no	no	no	si	no	no	no	si	no	no	no	no	no	6148.08	7685		si	si	no	no	913.975	3343.34	0	4257.32	59.8706	284.239	503.005	0.194175	23.1623	43.5044	0	355.294	2986.59	1.45631	0	0	0	0	0	0	0	0	0	0	0
90	16.189	10+ yo	si	no	no	no	si	no	no	no	no	si	no	no	no	no	no	18444.2	12296		si	si	no	no	68380.1	1076.91	0	69457	30.0509	852.716	155.95	67292.8	11.2344	37.3555	0	568.47	358.946	20.7804	0	128.71	0	0	0	0	0	0	0	0	0
91	6.12603	5 to <10 yo	si	no	no	no	si	no	no	no	no	no	si	no	no	no	no	2305.53	15370		si	si	no	no	237.198	29325	0	29562.2	0	106.589	86.0314	33.5737	0	11.0032	0	710.587	246.366	28300.6	0	67.4064	0	0	0	0	0	0	0	0	0
92	3.47397	1 to <5 yo	si	si	si	si	no	no	no	no	no	si	no	no	no	no	no	18956.6	7685		si	si	no	no	10919.4	18248.7	0	29168.1	0	876.402	28.9302	9898.27	0	115.811	89.5053	355.294	30.0509	17734.8	0	39.0661	0	0	0	0	0	0	0	0	0
93	5.51507	5 to <10 yo	si	no	no	no	si	no	no	no	no	si	no	no	no	no	no	9700.3	9222		si	si	no	no	4371.57	24151.7	0	28523.3	0	448.465	45.5941	3860.73	0	16.7822	0	426.352	128.974	23502.1	0	94.3135	0	0	0	0	0	0	0	0	0
94	5.03836	5 to <10 yo	si	no	no	no	no	no	no	no	no	no	no	no	no	si	no	2881.91	7685		si	si	no	no	280.493	44586.1	0	44866.6	0	133.237	10.1341	46.3222	11.2344	79.5654	89.5053	355.294	34613	9395.01	0	133.241	0	0	0	0	0	0	0	0	0
95	1.40548	1 to <5 yo	si	si	si	no	no	si	no	no	si	no	no	no	no	no	si	25745.1	9222		si	si	no	no	7753.36	1066.1	0	8819.46	341.378	1190.25	271.588	5812.19	11.2344	126.722	89.5053	426.352	269.258	3.49515	189.505	87.9797	0	0	0	0	0	0	0	0	0
96	10.0767	10+ yo	si	no	no	no	no	no	no	no	no	si	no	no	no	no	no	6148.08	15370		si	si	no	no	16048.3	1845.49	0	17893.8	15.0254	284.239	23.4674	15703.3	11.2344	11.0032	89.5053	710.587	28.761	1005.63	0	11.0032	0	0	0	0	0	0	0	0	0
97	1.9863	1 to <5 yo	si	no	no	no	no	no	si	si	no	no	no	no	no	no	no	12296.2	0		si	no	no	no	7095.46	0	0	7095.46	0	568.477	1.84466	6512.24	11.2344	1.66436	0	0	0	0	0	0	0	0	0	0	0	0	0	0	0
98	0.726027	<1 yo	si	no	no	no	no	no	no	si	no	no	no	no	no	no	si	12296.2	18444	3074	si	si	si	si	46054.4	1292.33	3878.02	51224.8	543.597	568.477	81.068	44810.8	16.6898	33.7957	323.116	852.705	116.505	0	0	0	359.501	142.117	58.5645	3156.95	11.2344	149.653	68284.9	66730	1554.9
99	0.257534	<1 yo	si	si	si	no	no	si	no	no	no	no	no	no	si	no	no	12296.2	9222		si	si	no	no	6205.62	650.064	0	6855.69	17.2446	568.477	3.24549	5508.15	11.2344	97.2723	89.5053	426.352	6.49098	117.914	0	9.8012	0	0	0	0	0	0	0	0	0
100	7.40548	5 to <10 yo	si	no	no	no	si	no	no	no	si	no	no	no	no	no	no	30740.4	0		si	no	no	no	34929.3	0	0	34929.3	0	1421.19	100.804	33395.4	0	11.8816	0	0	0	0	0	0	0	0	0	0	0	0	0	0	0
101	2.2274	1 to <5 yo	si	no	no	no	no	si	no	no	si	no	no	no	no	no	no	34540.3	0		si	no	no	no	25777.8	0	0	25777.8	0	1596.87	3.39806	24167.7	0	9.8012	0	0	0	0	0	0	0	0	0	0	0	0	0	0	0
102	5.09863	5 to <10 yo	si	no	no	no	si	no	no	no	no	si	no	no	no	no	no	4931.27	18444		si	si	no	no	7102.78	45509.9	0	52612.7	15.0254	227.983	5.74202	6821.44	11.2344	21.3592	0	852.705	132.926	44453.8	0	70.4577	0	0	0	0	0	0	0	0	0
103	16.2192	10+ yo	si	no	no	no	si	no	no	no	si	no	no	no	no	no	no	6297.51	6148		si	si	no	no	41588.3	37324.3	0	78912.7	15.0254	291.147	135.423	41080.6	11.2344	54.8775	0	284.235	224.688	36771.5	0	43.8742	0	0	0	0	0	0	0	0	0
104	1.36164	1 to <5 yo	si	no	no	no	no	no	no	no	si	no	no	no	no	no	si	48757.7	0		si	no	no	no	34125	0	0	34125	898.428	2254.17	2867.05	27871.3	23.1623	210.911	0	0	0	0	0	0	0	0	0	0	0	0	0	0	0
105	11.0247	10+ yo	si	no	si	no	si	no	no	no	no	no	no	no	si	no	no	36888.5	4611		si	si	no	no	110124	1311.86	0	111436	0	1705.43	48.2497	108256	0	114.517	89.5053	213.176	5.54785	980.889	0	22.7462	0	0	0	0	0	0	0	0	0
106	10.2082	10+ yo	si	no	no	no	si	no	no	no	no	no	no	si	no	no	no	12296.2	9222		si	si	no	no	46623.4	45865.7	0	92489	134.582	568.477	198.391	45652.1	0	69.8567	89.5053	426.352	57.2538	45274.1	0	18.4466	0	0	0	0	0	0	0	0	0
107	2.24658	1 to <5 yo	si	no	si	no	no	no	si	si	no	no	no	no	no	no	no	14900.6	7685		si	si	no	no	13820.2	600.445	0	14420.7	30.0509	688.884	72.7138	13007.6	11.2344	9.8012	11.9741	355.294	20.8183	212.359	0	0	0	0	0	0	0	0	0	0	0
108	1.32877	1 to <5 yo	no	no	no	no	no	no	si	no	si	no	no	no	no	no	no	21411.5	0		si	no	no	no	6692.9	0	0	6692.9	15.0254	989.9	0.366158	5553.12	11.2344	123.255	0	0	0	0	0	0	0	0	0	0	0	0	0	0	0
109	5.47123	5 to <10 yo	no	no	no	no	no	no	no	no	no	si	no	no	no	no	no	6148.08	7685		si	si	no	no	6191.73	489.482	0	6681.21	86.8701	284.239	10.1914	5745.47	11.2344	53.7217	89.5053	355.294	5.01618	0	0	39.6671	0	0	0	0	0	0	0	0	0
110	3.4274	1 to <5 yo	si	no	no	no	si	no	no	no	si	no	no	no	no	no	no	36888.5	30740		si	si	no	no	67650.7	64046.1	0	131697	77.3463	1705.43	290.581	65364.5	11.2344	201.572	0	1421.17	329.681	61880.7	0	414.563	0	0	0	0	0	0	0	0	0
111	15.6301	10+ yo	si	no	no	no	no	no	no	no	no	no	no	si	no	no	si	4611.06	13833	9222	si	si	si	si	1703.07	4185.4	65810.8	71699.2	921.637	213.179	35.6449	447.585	23.1623	61.8585	480.166	639.528	693.565	2233.49	11.2344	127.416	735.599	426.352	350.25	63816.8	28.6177	453.121	1.38036e+06	28262.4	7176
112	4.64384	1 to <5 yo	si	si	no	no	no	no	no	no	no	no	no	si	no	no	si	1003.33	16907	6148	si	si	si	si	67.4218	17919.8	21677.1	39664.4	0	46.3862	0	0	11.2344	9.8012	0	781.646	9682.85	7379.05	0	76.2829	0	284.235	13326.5	7688.49	44.9376	332.963	166302	6997.05	70.2
113	11.7041	10+ yo	si	no	no	no	si	no	no	no	no	no	si	no	no	no	no	24592.3	10759		si	si	no	no	25150.8	111843	0	136994	17.2446	1136.95	52.4757	23802.6	11.2344	130.282	0	497.411	0.478502	111279	0	65.927	0	0	0	0	0	0	0	0	0
114	6.48219	5 to <10 yo	si	no	no	no	no	si	no	no	si	no	no	no	no	no	no	55332.7	9222	18444	si	si	si	si	16291.8	1508.6	50399.9	68200.3	135.229	2558.15	88.3495	13420	11.2344	78.7795	0	426.352	1082.25	0	0	0	278.502	852.705	21942.5	27180.2	11.2344	134.813	587907	580551	2293.2
115	9.80822	5 to <10 yo	si	no	no	no	no	no	no	no	no	no	no	no	si	no	no	19144.4	0		si	no	no	no	10428.6	0	0	10428.6	0	885.086	1.17892	9532.52	0	9.8012	0	0	0	0	0	0	0	0	0	0	0	0	0	0	0
116	5.07397	5 to <10 yo	si	no	no	no	si	no	no	no	no	si	no	no	no	no	no	0	7685		si	si	no	no	9427.97	46771.9	0	56199.8	30.0509	0	45.215	9262.83	11.2344	78.6408	0	355.294	96.8793	46298.9	0	20.8044	0	0	0	0	0	0	0	0	0
117	8.58082	5 to <10 yo	si	no	si	no	no	no	no	no	no	no	si	no	no	no	no	0	10759	3074	si	si	si	si	6711.24	3176.51	25795.5	35683.2	677.115	0	9.73648	6003.35	11.2344	9.8012	293.065	497.411	2372.06	2.74203	11.2344	0	533.01	142.117	548.763	24451.3	11.2344	109.015	528882	516490	730
118	7.2137	5 to <10 yo	si	no	no	no	si	no	no	no	no	no	no	si	no	no	no	3159.43	26129		si	si	no	no	6124.05	78548.4	0	84672.4	0	146.067	19.0129	5923.33	0	35.6449	0	1208	919.974	76278.8	0	141.609	0	0	0	0	0	0	0	0	0
119	4.18356	1 to <5 yo	si	no	no	no	si	no	no	no	si	no	no	no	no	no	no	8005.31	4611		si	si	no	no	22722.6	44821.5	0	67544	0	370.102	41.9972	22224.4	0	86.0841	89.5053	213.176	80.4161	44428.6	0	9.8012	0	0	0	0	0	0	0	0	0
120	0	<1 yo	si	si	no	no	no	si	no	no	si	no	no	no	no	no	si	87354	0		si	no	no	no	16221.9	0	0	16221.9	1186.32	4038.56	547.003	10450	0	0	0	0	0	0	0	0	0	0	0	0	0	0	0	0	0
121	5.56986	5 to <10 yo	si	no	no	no	si	no	si	no	no	si	no	no	no	no	no	6148.08	13833		si	si	no	no	55925.3	28951.5	0	84876.8	0	284.239	76.1905	55545.6	0	19.2325	89.5053	639.528	380.444	27812.6	0	29.4036	0	0	0	0	0	0	0	0	0
122	7.10685	5 to <10 yo	si	no	no	no	no	no	no	no	no	no	si	no	no	no	no	5550.35	0		si	no	no	no	14207.5	0	0	14207.5	0	256.604	1.45631	13882.8	11.2344	55.4323	0	0	0	0	0	0	0	0	0	0	0	0	0	0	0
123	0.824658	<1 yo	si	no	no	no	no	no	no	no	no	no	no	no	si	no	si	4077.87	13833	9222	si	si	si	si	214.289	171646	183694	355554	0	188.528	0.416089	4.30871	11.2344	9.8012	179.658	639.528	86.7795	170637	44.9376	57.7439	515.858	426.352	4172.8	178361	168.331	49.6995	3857942	682.71	3643458
124	0.745205	<1 yo	si	si	no	no	no	si	no	no	si	no	no	no	no	no	no	28819.1	7685		si	si	no	no	13924.2	1775.06	0	15699.3	42.025	1332.37	0	12497.8	11.2344	40.7767	0	355.294	17.975	1391.99	0	9.8012	0	0	0	0	0	0	0	0	0
125	9.00274	5 to <10 yo	si	no	no	no	si	no	no	no	no	si	no	no	no	no	no	6148.08	13833		si	si	no	no	8178.33	69134.3	0	77312.6	30.0509	284.239	12.8544	7763.3	11.2344	76.6528	89.5053	639.528	143.024	68041.4	0	220.804	0	0	0	0	0	0	0	0	0
126	7.13973	5 to <10 yo	si	no	no	no	si	no	no	no	no	si	no	no	no	no	no	12296.2	7685		si	si	no	no	59890.5	20375.5	0	80266	15.0254	568.477	114.33	59140.1	0	52.5196	89.5053	355.294	132.631	19667.3	0	130.744	0	0	0	0	0	0	0	0	0
127	2.4274	1 to <5 yo	si	no	si	no	no	no	no	no	no	si	no	no	no	no	no	4973.97	18444		si	si	no	no	1069.74	236791	0	237861	793.343	229.957	1.71983	44.7249	0	0	0	852.705	13.7587	235914	11.2344	0	0	0	0	0	0	0	0	0	0
128	5.23288	5 to <10 yo	si	no	no	no	si	no	no	no	no	si	no	no	no	no	no	12577.9	6148		si	si	no	no	72252.1	600.287	0	72852.4	50.9478	581.505	77.1845	71496.4	0	46.0009	221.221	284.235	85.0301	0	0	9.8012	0	0	0	0	0	0	0	0	0
129	1.96712	1 to <5 yo	si	si	no	no	no	no	no	no	no	no	si	no	no	no	no	6148.08	0		si	no	no	no	29633.4	0	0	29633.4	0	284.239	7.76699	29320.4	11.2344	9.8012	0	0	0	0	0	0	0	0	0	0	0	0	0	0	0
130	9.20822	5 to <10 yo	si	no	no	no	no	no	no	si	no	no	no	no	si	no	no	24592.3	0		si	no	no	no	269608	0	0	269608	0	1136.95	6.74064	268415	0	48.9598	0	0	0	0	0	0	0	0	0	0	0	0	0	0	0
131	12.4164	10+ yo	si	no	no	si	no	no	no	no	no	si	no	no	no	no	no	9091.23	0		si	no	no	no	1569.63	424762	0	426332	0	420.306	1.80305	306.463	0	841.054	1952.24	0	0	422296	0	513.916	0	0	0	0	0	0	0	0	0
132	1.62192	1 to <5 yo	si	no	no	no	no	no	no	no	si	no	no	no	no	no	no	22521.6	0		si	no	no	no	229928	0	0	229928	0	1041.22	124.272	228561	0	201.294	0	0	0	0	0	0	0	0	0	0	0	0	0	0	0
[truncated: 18 more columns]

## Sheet: Hoja1
Variables	Ingles	Alternativas
id	id
years_dx	years
age_groups	age group
comorbilidades	comorbidities	co-morbidities
cardiovascular	cardiovascular
pulmonar	pulmonary
enfermedadrenal	renal disease
neoplasias	neoplasms	cancer
malf_cong	Congenital malformation
perinatal	perinatal condition
influenza_A	Influenza A
influenza_AH1N1	Influenza AH1N1
influenza_AH3N2	Influenza AH3N1
influenza_B	Influenza B
influenza_Yamagata	Influenza Yamagata
influenza_Victoria	Influenza Victoria
influenza_C	Influenza C
vm	Mechanical ventilation	respiratory support
Cthr_U	total cost per hour in the emergency room
Ctdc_h	total cost per day in hospitalization
Ctdc_ut	total cost per day in Pediatric Intesive therapy Unit
ing_urge	Emergency admission
ing_sala	Admission to the ward
ingreso_utip	Pediatric Intensive Care Unit Admissions
ing_urg_sala_utip	Emergency, ward and Pediatric Intensive Care Unit Admission
ctot_u_usd	total cost in emergency in dollars	total cost in emergency in USD
ctot_h_usd	total hospital cost in dollars	total cost in hospitals in USD
ctot_t_usd	total cost in intensive care in dollars	total cost in intensive care in USD
Costo_total_usd	total cost in dollars	total cost in USD
Estudios_u_usd	total cost of studies in emergency in dollars	total cost of studies in emergency in USD
Cthr_U_usd	total cost per hour in emergency in dollars	total cost per hour in emergency in USD
Ct_total_atb_u_usd	total cost per antibiotic in dollars in emergency in dollars	total cost of antibiotics in USD per hour in USD
ct_total_med_u_usd	total cost for medications in emergency in dollars	total cost of medications in the emergency department in USD
ct_ima_u_usd	total cost of imaging studies in emergency in dollars	total cost of imaging studies in the emergency department in USD
ct_cli_u_usd	total cost of clinical studies in the emergency department in dollars	total cost of clinical studies in the emergency department in USD
Estudios_h_usd	total cost of inpatient studies in dollars	total cost of studies in hospitalization in USD
Ctdc_h_usd	total cost per day of hospitalization in dollars	total cost per day of hospitalization in USD
Ct_total_atb_h_usd	total cost for antibiotics in hospitalization in dollars	total cost of antibiotics in hospitalization in USD
ct_total_med_h_usd	total cost of drugs in hospitalization in dollars	total cost of drugs in hospitalization in USD
ct_ima_h_usd	total cost of imaging studies in hospitalization in dollars	total cost for imaging studies in hospitalization in USD
ct_cli_h_usd	total cost of clinical studies in hospitalization in dollars	total cost of clinical studies in hospitalization in USD
Estudios_t_usd	total cost of studies in intensive care in dollars	total cost of studies in intensive care in USD
Ctdc_ut_usd	total cost per day in Pediatric Intensive Care Unit in dollars	total cost per day in Pediatric Intensive Care Unit in USD
Ct_total_atb_t_usd	total cost per day in intensive care in dollars	total cost per day in intensive care unit in USD
ct_total_med_t_usd	total cost per antibiotic in intensive care in dollars	total cost for antibiotics in intensive care in USD
ct_ima_t_usd	total cost per medication in intensive care in dollars	total cost for medications in intensive care in USD
ct_cli_t_usd	total cost for imaging studies in intensive care in dollars	total cost of imaging studies in intensive care in USD
ct_total_med_t	sum of total cost PICU
ct_med1_t	total cost of 1 PICU
ct_med2_t	total cost of 2 PICU
ct_med3_t	total cost of 3 PICU
ct_med4_t	total cost of 4 PICU
ct_med5_t	total cost of 5 PICU
ct_med6_t	total cost of 6 PICU
ct_med7_t	total cost of 7 PICU
ct_med8_t	total cost of 8 PICU
ct_med9_t	total cost of 9 PICU
ct_med10_t	total cost of 10 PICU
ct_med11_t	total cost of 11 PICU
ct_med12_t	total cost of 12 PICU
ct_med13_t	total cost of 13 PICU
ct_med14_t	total cost of 14 PICU
ct_med15_t	total cost of 15 PICU
ct_med16_t	total cost of 16 PICU
ct_med17_t	total cost of 17 PICU
ct_med18_t	total cost of 18 PICU
ct_med19_t	total cost of 19 PICU
ct_med20_t	total cost of 20 PICU

## Sheet: español
Cthr_U	costo total por hora en urgencias
Ctdc_h	costo total por día en hospitalizacion
Ctdc_ut	costo total por día en Unidad de Terapia Intesiva Pediatrica
ing_urge	Ingreso Urgencia
ing_sala	Ingreso a sala
ingreso_utip	Ingreso a Unidad de Terapia Intensiva Pedriatrica
ing_urg_sala_utip	Ingreso Urgencia, Sala y Unidad de Terapia Intensiva Pedriatica
ctot_u_usd	costo total en urgencia en USD
ctot_h_usd	costo total en hospitales en USD
ctot_t_usd	costo total en terapia intensiva en USD
Costo_total_usd	Costo total en USD
Estudios_u_usd	Suma de estudios en urgencia en USD
Cthr_U_usd	costo total por hora en urgencias en USD
Ct_total_atb_u_usd	costo total por antibioticos en urgencias en USD
ct_total_med_u_usd	costo total por medicamentos en urgencias en USD
ct_ima_u_usd	Costo total en estudios de imagen en urgencia en USD
ct_cli_u_usd	Costo total en estudios clinicos en urgencias en USD
Estudios_h_usd	Suma de estudios en hospitalización en USD
Ctdc_h_usd	Costo total por día en hospitalización en USD
Ct_total_atb_h_usd	costo total por antibioticos en hospitalizacion en USD
ct_total_med_h_usd	costo total por medicamentos en hospitalizacion en USD
ct_ima_h_usd	Costo total en estudios de imagen en hospitalizacion en USD
ct_cli_h_usd	Costo total en estudios clinicos en hospitalizacion en USD
Estudios_t_usd	Suma de estudios en terapia intensiva en USD
Ctdc_ut_usd	Costo total por día en Unidad de Terapia Intensiva Pedriatica en USD
Ct_total_atb_t_usd	Costo total por día en terapia intensiva en USD
ct_total_med_t_usd	costo total por antibioticos en terapia intensiva en USD
ct_ima_t_usd	costo total por medicamentos en terapia intensiva en USD
ct_cli_t_usd	Costo total en estudios de imagen en terapia intensiva en USD
